# Supplementary material for: Abundance and Diversity of Aerobic Anoxygenic Phototrophic Bacteria in Polar Plant Microbiomes
Source: Physiol Plant. 2025 Aug 6;177(4):e70441. doi: 10.1111/ppl.70441 (PMC12328840; doi:10.1111/ppl.70441)
Supplement: Supplementary file 1 — Data S1: Supporting Information on the plant samples used in this study. Tables S1–S3: Metadata on plant sampling and ratios of AAPB containing plant samples to the total number of samples. [file PPL-177-e70441-s003.xlsx]

## Sheet: General
Table S1. Ratios of AAPB-containing plant samples of the root endospheres, leaf endospheres, and phyllospheres, respectively.
Geographic region	Sampling location	Collection date	Coordinates	Species sampled	Total number of plant samples, in			Proportion (%) of AAPB-containing plant samples, in
					Root endosphere	Leaf endosphere	Phyllosphere	Root endosphere	Leaf endosphere	Phyllosphere
Greenland	Station Nord 1	31/07/2022	81.58 N, 16.65 W	C.arc, D.alp/D.oxy, O.dig, P.rad, S.arc, S.cer, S.ces, S.opp		22	22		13.64	36.36
Greenland	Station Nord 2	02/08/2022	81.53 N, 16.48 W	D.alp/D.oxy, S.cer, S.ces, S.opp		6	6		16.67	16.67
Greenland	Station Nord 3	03/08/2022	81.59 N, 16.69 W	C.arc, O.dig, S.cer, S.ces, S.opp		9	9		33.33	66.67
Northern Finland	Kevo 1	10/08/2021	69.89 N, 27.06 E	A.alp, A.fle/D.fle, B.nan, C.eri, D.lap, E.nig, F.niv, H.sel, K.pro, M.sp, O.ven, P.cae, P.sp, S.ann, S.sp, U.sp, V.uli, V.vit		12	18		25.00	44.44
Northern Finland	Kevo 2	11/08/2021	69.74 N, 27.01 E	B.sp, P.syl, V.vit		15	15		26.67	60
Northern Finland	Kilpisjärvi	05-07/08/2021	69.09 N, 20.80 E	B.nan, B.viv, C.tet, D.oct, H.sel, O.dig, S.opp, S.sp		33	30		27.27	90
Northern Finland	Utsjoki	31/08/2021; 11/05/2022	69.90 N, 27.01 E	B.sp, V.myr, V.vit		36	36		41.67	69.44
Svalbard	Endalen	21/07/2022	78.19 N, 15.78 E	B.viv, C.tet, D.oct, O.dig, S.opp		10	10		0	30
Svalbard	Longyearbyen	21/07/2022	78.20 N, 15.59 E	B.viv, C.tet, D.oct, O.dig, S.opp		10	10		0	30
Patagonia	Estancia Rio Penitente	25/01/2023	52.12 S, 71.37 W	D.ant	5	5	5	60	60	100
Patagonia	Estancia San Gregorio	27/01/2023	52.50 S, 70.12 W	D.ant	5	5	5	20	80	40
Patagonia	Estancia San Miguel	02/01/2023	52.84 S, 69.41 W	D.ant	3	3	3	0	66.67	66.67
Patagonia	Aeroport	23/01/2023	53.00 S, 70.82 W	D.ant	5	4	4	20	75	100
Patagonia	Tierra del Fuego 3	31/01/2023	53.30 S, 69.20 W	B.mic, C.dif, E.rub, G. muc, P.sp		5	5		60	80
Patagonia	Tierra del Fuego 2	31/01/2023	53.29 S, 69.90 W	D.ant	5	5	5	0	60	100
Patagonia	Tierra del Fuego 1	31/01/2023	53.31 S, 70.15 W	D.ant	5	5	5	0	80	100
Antarctica	Valle Kloz	20/02/2023	62.12 S, 58.87 W	D.ant	5	5	5	40	80	80
Antarctica	Bahia Collins	16/02/2023	62.17 S, 58.85 W	D.ant	4	5	5	50	60	80
Antarctica	Elephant Seal Shore	13-22/02/2023	62.20 S, 59.00 W	D.ant	5	5	5	0	80	80
Antarctica	Escudero Station	10/02/2023	62.21 S, 58.96 W	D.ant	5	5	5	60	100	100
Species abbreviations
A.alp	Arctous alpina
A.fle/D.fle	Avenella flexuosa/Deschampsia flexuosa
B.mic	Berberis microphylla
B.nan	Betula nana
B.sp	Betula sp.
B.viv	Bistorta vivipara
C.tet	Cassiope tetragona
C.arc	Cerastium arcticum
C.dif	Chiliotrichum diffusum
C.eri	Cetraria ericetorum
D.ant	Deschampsia antarctica
D.lap	Diapensia lapponica
D.alp/D.oxy	Draba alpina/Draba oxygar
D.oct	Dryas octopetala
E.nig	Empetrum nigrum
E.rub	Empetrum rubrum
F.niv	Flavocetraria nivalis
G.muc	Gaultheria mucronata
H.sel	Huperzia selago
K.pro	Kalmia procumbens
M.sp	Marchantiophyta sp.
O.ven	Ophioparma ventosa
O.dig	Oxyria digyna
P.rad	Papaver radiatum
P.cae	Phyllodoce caerulea
P.syl	Pinus sylvestris
P.sp	Plantago sp.
Po.sp	Polytrichum sp.
S.arc	Salix arctica
S.sp	Salix sp.
S.cer	Saxifraga cernua
S.ces	Saxifraga cespitosa
S.opp	Saxifraga oppositifolia
S.ann	Spinulum annotinum alpestre
U.sp	Umbilicaria sp.
V.myr	Vaccinium myrtillus
V.uli	Vaccinium uliginosum
V.vit	Vaccinium vitis-idaea

## Sheet: Species-level
Table S2. Species-specific ratios of AAPB-containing plant samples to the total number of samples.
Geographic region	Sampling location	Coordinates	Species sampled	Ratio of AAPB-containing plant samples to total number of samples, in
				Leaf endosphere	Root endosphere	Phyllosphere
Greenland	Station Nord 1	81.58 N, 16.65 W	Cerastium arcticum	0/2		0/2
			Draba alpina / Draba oxygar	1/1		0/1
			Oxyria digyna	0/3		2/3
			Papaver radiatum	0/3		2/3
			Salix arctica	0/6		2/6
			Saxifraga cernua	1/2		0/2
			Saxifraga cespitosa	0/3		0/3
			Saxifraga oppositifolia	1/2		2/2
Greenland	Station Nord 2	81.53 N, 16.48 W	Draba alpina / Draba oxygar	1/1		1/1
			Saxifraga cernua	0/2		0/2
			Saxifraga cespitosa	0/2		0/2
			Saxifraga oppositifolia	1/1		0/1
Greenland	Station Nord 3	81.59 N, 16.69 W	Cerastium arcticum	0/2		1/2
			Oxyria digyna	0/3		2/3
			Saxifraga cernua	0/1		1/1
			Saxifraga cespitosa	1/1		1/1
			Saxifraga oppositifolia	2/2		1/2
Northern Finland	Kevo 1	69.89 N, 27.06 W	Arctous alpina	0/1		0/1
			Avenella flexuosa / Deschampsia flexuosa	1/1		1/1
			Betula nana	0/1		0/1
			Cetraria ericetorum			0/1
			Diapensia lapponica	0/1		1/1
			Empetrum nigrum	0/1		1/1
			Flavocetraria nivalis			0/1
			Huperzia selago	0/1		1/1
			Kalmia procumbens	1/1		0/1
			Marchantiophyta sp.			1/1
			Ophioparma ventosa			0/1
			Phyllodoce caerulea	0/1		0/1
			Polytrichum sp.			1/1
			Spinulum annotinum alpestre	0/1		0/1
			Salix sp.	0/1		0/1
			Umbilicaria sp.			1/1
			Vaccinium uliginosum	0/1		0/1
			Vaccinium vitis-idaea	1/1		1/1
Northern Finland	Kevo 2	69.74 N, 27.01 W	Betula sp.	1/3		1/3
			Pinus sylvestris	1/6		3/6
			Vaccinium vitis-idaea	2/6		5/6
Northern Finland	Kilpisjärvi	69.09 N, 20.80 W	Betula nana	2/9		4/6
			Bistorta vivipara	0/3		3/3
			Cassiope tetragona	0/3		3/3
			Dryas octopetala	1/3		3/3
			Huperzia selago	2/3		2/3
			Oxyria digyna	1/3		3/3
			Saxifraga oppositifolia	3/3		3/3
			Salix sp.	0/6		6/6
Northern Finland	Utsjoki	69.90 N, 27.01 W	Betula sp.	5/12		8/12
			Vaccinium myrtillus	5/12		8/12
			Vaccinium vitis-idaea	5/12		9/12
Svalbard	Endalen	78.19 N, 15.78 W	Bistorta vivipara	0/2		0/2
			Cassiope tetragona	0/2		0/2
			Dryas octopetala	0/2		0/2
			Oxyria digyna	0/2		1/2
			Saxifraga oppositifolia	0/2		2/2
Svalbard	Longyearbyen	78.20 N, 15.59 W	Bistorta vivipara	0/2		1/2
			Cassiope tetragona	0/2		0/2
			Dryas octopetala	0/2		0/2
			Oxyria digyna	0/2		2/2
			Saxifraga oppositifolia	0/2		2/2
Patagonia	Estancia Rio Penitente	52.12 S, 71.37 W	Deschampsia antarctica	3/5	3/5	5/5
Patagonia	Estancia San Gregorio	52.50 S, 70.12 W	Deschampsia antarctica	4/5	2/5	1/5
Patagonia	Estancia San Miguel	52.84 S, 69.41 W	Deschampsia antarctica	2/3	0/3	2/3
Patagonia	Aeroport	53.00 S, 70.82 W	Deschampsia antarctica	3/5	1/5	4/5
Patagonia	Tierra del Fuego 3		Berberis microphylla	0/1		0/1
			Chiliotrichum diffusum	1/1		1/1
			Empetrum rubrum	1/1		1/1
			Gaultheria mucronata	0/1		1/1
			Plantago sp.	1/1		1/1
Patagonia	Tierra del Fuego 2	53.29 S, 69.90 W	Deschampsia antarctica	4/5	5/5	0/5
Patagonia	Tierra del Fuego 1	53.31 S, 70.15 W	Deschampsia antarctica	3/5	0/5	5/5
Antarctica	Valle Kloz	62.12 S, 58.87 W	Deschampsia antarctica	4/5	2/5	4/5
Antarctica	Bahia Collins	62.17 S, 58.85 W	Deschampsia antarctica	3/5	2/5	4/5
Antarctica	Elephant Seal Shore	62.20 S, 59.00 W	Deschampsia antarctica	4/5	0/5	4/5
Antarctica	Escudero Station	62.21 S, 58.96 W	Deschampsia antarctica	5/5	3/5	5/5

## Sheet: Simplified
Table S3. Simplified table of the ratio of AAPB-containing plant samples to the total number of samples.
Geographic region	Latitude	Species sampled	Ratio of AAPB-containing samples to total number of samples, in
			Root endosphere	Leaf endosphere	Phyllosphere
Greenland	81.53 - 81.59 N	C.arc, D.alp/D.oxy, O.dig, P.rad, S.arc, S.cer, S.ces, S.opp	-	8/37	15/37
Northern Finland	69.01 - 69.90 N	A.alp, A.fle/D.fle, B.nan, B.sp, B.viv, C.eri, C.tet, D.lap, D.oct, E.nig, F.niv, H.sel, K.pro, M.sp, O.dig, O.ven, P.cae, P.sp, P.syl, S.ann, S.opp, S.sp, U.sp, V.myr, V.uli, V.vit	-	31/96	69/99
Svalbard	78.19 - 78.20 N	B.viv, C.tet, D.oct, O.dig, S.opp	-	0/20	8/20
Patagonia	52.12 - 53.31 S	B.mic, C.dif, D.ant, E.rub, G. muc, P.sp	5/28	22/32	27/32
Antarctica	62.12 - 62.21 S	D.ant	7/19	16/20	17/20
Species abbreviations
A.alp	Arctous alpina
A.fle/D.fle	Avenella flexuosa/Deschampsia flexuosa
B.mic	Berberis microphylla
B.nan	Betula nana
B.sp	Betula sp.
B.viv	Bistorta vivipara
C.tet	Cassiope tetragona
C.arc	Cerastium arcticum
C.dif	Chiliotrichum diffusum
C.eri	Cetraria ericetorum
D.ant	Deschampsia antarctica
D.lap	Diapensia lapponica
D.alp/D.oxy	Draba alpina/Draba oxygar
D.oct	Dryas octopetala
E.nig	Empetrum nigrum
E.rub	Empetrum rubrum
F.niv	Flavocetraria nivalis
G.muc	Gaultheria mucronata
H.sel	Huperzia selago
K.pro	Kalmia procumbens
M.sp	Marchantiophyta sp.
O.ven	Ophioparma ventosa
O.dig	Oxyria digyna
P.rad	Papaver radiatum
P.cae	Phyllodoce caerulea
P.syl	Pinus sylvestris
P.sp	Plantago sp.
Po.sp	Polytrichum sp.
S.arc	Salix arctica
S.sp	Salix sp.
S.cer	Saxifraga cernua
S.ces	Saxifraga cespitosa
S.opp	Saxifraga oppositifolia
S.ann	Spinulum annotinum alpestre
U.sp	Umbilicaria sp.
V.myr	Vaccinium myrtillus
V.uli	Vaccinium uliginosum
V.vit	Vaccinium vitis-idaea
