# Supplementary material for: Abundance and Diversity of Aerobic Anoxygenic Phototrophic Bacteria in Polar Plant Microbiomes
Source: Physiol Plant. 2025 Aug 6;177(4):e70441. doi: 10.1111/ppl.70441 (PMC12328840; doi:10.1111/ppl.70441)
Supplement: Supplementary file 2 — Data S2: Supporting Information on AAPB sequences. Table S4: AAPB characterization from three niches (root endosphere, leaf endosphere, and phyllosphere) in the sampled plant species at all sampling locations. [file PPL-177-e70441-s002.xlsx]

## Sheet: Table S4
Table S4. Sampling locations, sampled plant species, and niches of successfully sequenced isolates from collected samples included in this study, along with the assigned taxa. For classification, partial 16S rRNA sequences were aligned against SILVA SSU NR reference sequence database (138.1), and classified with the least common ancestor (LCA) method at www.arb-silva.de. Niche abbreviations; R = …
Isolate Code	Sample Location	Niche	Host Plant	Sequence Score	Class	Order	Family	Genus
WJKE02Ap02	Kevo	P	Avenella flexuosa	0.990366	Alphaproteobacteria	Rhizobiales	Beijerinckiaceae	Methylobacterium-Methylorubrum
QKI02Cp01	Northern Finland	P	Betula nana	0.991527	Alphaproteobacteria	Rhizobiales	Beijerinckiaceae	Methylobacterium-Methylorubrum
BUT03As01	Utsjoki	E	Betula sp.	0.995484	Alphaproteobacteria	Sphingomonadales	Sphingomonadaceae	Sphingomonas
BUT03As12	Utsjoki	E	Betula sp.	0.993774	Alphaproteobacteria	Sphingomonadales	Sphingomonadaceae	Sphingomonas
TKI06Cp01	Kilpisjärvi	P	Cassiope tetragona	0.987901	Alphaproteobacteria	Rhizobiales	Beijerinckiaceae	Methylobacterium-Methylorubrum
X2SN306Bp01	Station Nord 3	P	Cerastium arcticum	0.994351	Alphaproteobacteria	Rhizobiales	Beijerinckiaceae	Methylobacterium-Methylorubrum
X2SN306Bp03	Station Nord 3	P	Cerastium arcticum	0.991442	Alphaproteobacteria	Sphingomonadales	Sphingomonadaceae	Sphingomonas
X2SN306Bp05	Station Nord 3	P	Cerastium arcticum	0.995997	Alphaproteobacteria	Rhizobiales	Xanthobacteraceae	Tardiphaga
TF07_38B	Tierra del Fuego 3	P	Chiliotrichum diffusum	0.981193	Alphaproteobacteria	Sphingomonadales	Sphingomonadaceae	Porphyrobacter
TF07_5	Tierra del Fuego 3	E	Chiliotrichum diffusum	0.992	Alphaproteobacteria	Sphingomonadales	Sphingomonadaceae	Sphingomonas
TF07_37	Tierra del Fuego 3	P	Chiliotrichum diffusum	0.992287	Alphaproteobacteria	Sphingomonadales	Sphingomonadaceae	Sphingomonas
O4P4A2	Bahia Collins	P	Deschampsia antarctica	0.998204	Alphaproteobacteria	Rhizobiales	Rhizobiaceae	Aureimonas
S4P4-A4	Valle Kloz	P	Deschampsia antarctica	0.998561	Alphaproteobacteria	Rhizobiales	Rhizobiaceae	Aureimonas
O3L4-A1	Bahia Collins	E	Deschampsia antarctica	0.998439	Alphaproteobacteria	Rhizobiales	Beijerinckiaceae	Bosea
S5P4A1	Valle Kloz	P	Deschampsia antarctica	0.995989	Alphaproteobacteria	Rhodobacterales	Rhodobacteraceae	Gemmobacter
E2P1A3	Estancia Rio Penitente	P	Deschampsia antarctica	0.998498	Gammaproteobacteria	Xanthomonadales	Rhodanobacteraceae	Luteibacter
M9R5A1	Escudero Station	R	Deschampsia antarctica	0.981332	Alphaproteobacteria	Acetobacterales	Acetobacteraceae	Roseomonas
A3L2A1	Aeroport, Chabunco	E	Deschampsia antarctica	0.998566	Alphaproteobacteria	Sphingomonadales	Sphingomonadaceae	Sphingomonas
A9L2-A1	Aeroport, Chabunco	E	Deschampsia antarctica	0.998336	Alphaproteobacteria	Sphingomonadales	Sphingomonadaceae	Sphingomonas
A2P3-A1	Aeroport, Chabunco	P	Deschampsia antarctica	0.998463	Alphaproteobacteria	Sphingomonadales	Sphingomonadaceae	Sphingomonas
O2P4-A4	Bahia Collins	P	Deschampsia antarctica	0.998393	Alphaproteobacteria	Sphingomonadales	Sphingomonadaceae	Sphingomonas
O4P4-A1	Bahia Collins	P	Deschampsia antarctica	0.998511	Alphaproteobacteria	Sphingomonadales	Sphingomonadaceae	Sphingomonas
N17L2A1	Elephant Seal Shore	E	Deschampsia antarctica	0.998692	Alphaproteobacteria	Sphingomonadales	Sphingomonadaceae	Sphingomonas
N19L3A2	Elephant Seal Shore	E	Deschampsia antarctica	0.928895	Alphaproteobacteria	Sphingomonadales	Sphingomonadaceae	Sphingomonas
M6L3A1	Escudero Station	E	Deschampsia antarctica	0.998694	Alphaproteobacteria	Sphingomonadales	Sphingomonadaceae	Sphingomonas
M7L3-A1	Escudero Station	E	Deschampsia antarctica	0.998436	Alphaproteobacteria	Sphingomonadales	Sphingomonadaceae	Sphingomonas
M8L3A2	Escudero Station	E	Deschampsia antarctica	0.998705	Alphaproteobacteria	Sphingomonadales	Sphingomonadaceae	Sphingomonas
M9L3A3	Escudero Station	E	Deschampsia antarctica	0.98468	Alphaproteobacteria	Sphingomonadales	Sphingomonadaceae	Sphingomonas
M1P3A2	Escudero Station	P	Deschampsia antarctica	0.989907	Alphaproteobacteria	Sphingomonadales	Sphingomonadaceae	Sphingomonas
M7P3A1	Escudero Station	P	Deschampsia antarctica	0.955075	Alphaproteobacteria	Sphingomonadales	Sphingomonadaceae	Sphingomonas
M8P3A1	Escudero Station	P	Deschampsia antarctica	0.962751	Alphaproteobacteria	Sphingomonadales	Sphingomonadaceae	Sphingomonas
E10P2A1a	Estancia Rio Penitente	P	Deschampsia antarctica	0.998703	Alphaproteobacteria	Sphingomonadales	Sphingomonadaceae	Sphingomonas
E10P2A1b	Estancia Rio Penitente	P	Deschampsia antarctica	0.999	Gammaproteobacteria	Xanthomonadales	Rhodanobacteraceae	Luteibacter
E15P1A1	Estancia Rio Penitente	P	Deschampsia antarctica	0.982722	Alphaproteobacteria	Sphingomonadales	Sphingomonadaceae	Sphingomonas
E20P2A2	Estancia Rio Penitente	P	Deschampsia antarctica	0.981292	Alphaproteobacteria	Sphingomonadales	Sphingomonadaceae	Sphingomonas
E2P1A3m	Estancia Rio Penitente	P	Deschampsia antarctica	0.998	Gammaproteobacteria	Xanthomonadales	Rhodanobacteraceae	Luteibacter
E2P1A5	Estancia Rio Penitente	P	Deschampsia antarctica	0.944505	Alphaproteobacteria	Sphingomonadales	Sphingomonadaceae	Sphingomonas
E5P2A1	Estancia Rio Penitente	P	Deschampsia antarctica	0.958161	Alphaproteobacteria	Sphingomonadales	Sphingomonadaceae	Sphingomonas
J1L3-A1	Estancia San Gregorio	E	Deschampsia antarctica	0.998488	Alphaproteobacteria	Sphingomonadales	Sphingomonadaceae	Sphingomonas
L1L2-A1	Estancia San Miguel	E	Deschampsia antarctica	0.998406	Alphaproteobacteria	Sphingomonadales	Sphingomonadaceae	Sphingomonas
L1P2A1	Estancia San Miguel	P	Deschampsia antarctica	0.963212	Alphaproteobacteria	Sphingomonadales	Sphingomonadaceae	Sphingomonas
G6L1A1	Tierra del Fuego 1	E	Deschampsia antarctica	0.971209	Alphaproteobacteria	Sphingomonadales	Sphingomonadaceae	Sphingomonas
G4P1-A1	Tierra del Fuego 1	P	Deschampsia antarctica	0.998473	Alphaproteobacteria	Sphingomonadales	Sphingomonadaceae	Sphingomonas
K12L3A1	Tierra del Fuego 2	E	Deschampsia antarctica	0.96257	Alphaproteobacteria	Sphingomonadales	Sphingomonadaceae	Sphingomonas
S4P4A1	Valle Kloz	P	Deschampsia antarctica	0.977773	Alphaproteobacteria	Sphingomonadales	Sphingomonadaceae	Sphingomonas
S3R4-A2	Valle Kloz	R	Deschampsia antarctica	0.998493	Alphaproteobacteria	Sphingomonadales	Sphingomonadaceae	Sphingomonas
N19P5-A1	Elephant Seal Shore	P	Deschampsia antarctica	0.995855	Gammaproteobacteria	Burkholderiales	Comamonadaceae	Variovorax
S5L3A1	Valle Kloz	E	Deschampsia antarctica	0.948386	Gammaproteobacteria	Burkholderiales	Comamonadaceae	Variovorax
A1L2A1	Aeroport, Chabunco	E	Deschampsia antarctica	0.969276	Alphaproteobacteria	Sphingomonadales	Sphingomonadaceae
O2P4-A2a	Bahia Collins	P	Deschampsia antarctica	0.998452	Alphaproteobacteria	Sphingomonadales	Sphingomonadaceae
N18L3A3	Elephant Seal Shore	E	Deschampsia antarctica	0.951561	Alphaproteobacteria	Sphingomonadales	Sphingomonadaceae
N19L3-A1	Elephant Seal Shore	E	Deschampsia antarctica	0.986796	Alphaproteobacteria	Sphingomonadales	Sphingomonadaceae
N19P5-A2	Elephant Seal Shore	P	Deschampsia antarctica	0.985758	Alphaproteobacteria	Sphingomonadales	Sphingomonadaceae
M9L3-A1	Escudero Station	E	Deschampsia antarctica	0.982845	Alphaproteobacteria	Sphingomonadales	Sphingomonadaceae
M1P3A5	Escudero Station	P	Deschampsia antarctica	0.981966	Alphaproteobacteria	Sphingomonadales	Sphingomonadaceae
E1P1A1	Estancia Rio Penitente	P	Deschampsia antarctica	0.964346	Alphaproteobacteria	Sphingomonadales	Sphingomonadaceae
G14P3A1	Tierra del Fuego 1	P	Deschampsia antarctica	0.969463	Alphaproteobacteria	Sphingomonadales	Sphingomonadaceae
G6P2A2	Tierra del Fuego 1	P	Deschampsia antarctica	0.961562	Alphaproteobacteria	Sphingomonadales	Sphingomonadaceae
G14L3A2	Tierra del Fuego 1	E	Deschampsia antarctica	0.950865	Alphaproteobacteria	Rhizobiales	Beijerinckiaceae
G2L1A1	Tierra del Fuego 1	E	Deschampsia antarctica	0.944398	Alphaproteobacteria	Rhizobiales	Beijerinckiaceae
G6P2A1	Tierra del Fuego 1	P	Deschampsia antarctica	0.956004	Alphaproteobacteria	Rhizobiales	Beijerinckiaceae
K15L2A3	Tierra del Fuego 2	E	Deschampsia antarctica	0.98219	Alphaproteobacteria	Sphingomonadales	Sphingomonadaceae
S4R4A1	Valle Kloz	R	Deschampsia antarctica	0.958185	Alphaproteobacteria	Sphingomonadales	Sphingomonadaceae
J1U1	Kilpisjärvi	E	Diapensia lapponica	1	Alphaproteobacteria	Sphingomonadales	Sphingomonadaceae	Sphingomonas
M1U20	Kilpisjärvi	E	Diapensia lapponica	0.99858	Alphaproteobacteria	Sphingomonadales	Sphingomonadaceae	Sphingomonas
M1U2T1	Kilpisjärvi	P	Diapensia lapponica	0.988225	Alphaproteobacteria	Sphingomonadales	Sphingomonadaceae	Sphingomonas
M8KUD1	Kilpisjärvi	P	Diapensia lapponica	0.990841	Alphaproteobacteria	Sphingomonadales	Sphingomonadaceae	Sphingomonas
M8KUT1	Kilpisjärvi	P	Diapensia lapponica	0.993336	Alphaproteobacteria	Sphingomonadales	Sphingomonadaceae	Sphingomonas
S2U11	Saana	E	Diapensia lapponica	0.994951	Alphaproteobacteria	Sphingomonadales	Sphingomonadaceae	Sphingomonas
KAU37	Utsjoki	E	Diapensia lapponica	0.992484	Alphaproteobacteria	Sphingomonadales	Sphingomonadaceae	Sphingomonas
KAU42	Utsjoki	E	Diapensia lapponica	0.99407	Alphaproteobacteria	Sphingomonadales	Sphingomonadaceae	Sphingomonas
KAU45	Utsjoki	E	Diapensia lapponica	0.990894	Alphaproteobacteria	Sphingomonadales	Sphingomonadaceae	Sphingomonas
XSN206Ap01	Station Nord 2	P	Draba sp.	0.99868	Alphaproteobacteria	Caulobacterales	Caulobacteraceae	Brevundimonas
XSN106As02	Station Nord 1	E	Draba sp.	0.993227	Alphaproteobacteria	Sphingomonadales	Sphingomonadaceae	Sphingomonas
LKI02Cs02	Kilpisjärvi	E	Dryas octopetala	0.95488	Alphaproteobacteria	Rhizobiales	Beijerinckiaceae	Methylobacterium-Methylorubrum
LKI02Cp07	Kilpisjärvi	P	Dryas octopetala	0.991126	Alphaproteobacteria	Rhizobiales	Beijerinckiaceae	Methylobacterium-Methylorubrum
LKI02Bs01	Kilpisjärvi	E	Dryas octopetala	0.990089	Alphaproteobacteria	Sphingomonadales	Sphingomonadaceae	Sphingomonas
TF07_18	Tierra del Fuego 3	E	Empetrum rubrum	0.98992	Alphaproteobacteria	Rhizobiales	Beijerinckiaceae	Methylobacterium-Methylorubrum
TF07_20	Tierra del Fuego 3	E	Empetrum rubrum	0.993231	Alphaproteobacteria	Rhizobiales	Beijerinckiaceae	Methylobacterium-Methylorubrum
TF07_22	Tierra del Fuego 3	E	Empetrum rubrum	0.980536	Alphaproteobacteria	Sphingomonadales	Sphingomonadaceae
TF07_3	Tierra del Fuego 3	P	Gaultheria mucronata	0.992651	Alphaproteobacteria	Rhizobiales	Beijerinckiaceae	Methylobacterium-Methylorubrum
TF07_40	Tierra del Fuego 3	P	Gaultheria mucronata	0.986	Alphaproteobacteria	Hyphomicrobiales	Methylocystaceae	Methylopila
TF07_4	Tierra del Fuego 3	P	Gaultheria mucronata	0.986	Alphaproteobacteria	Sphingomonadales	Sphingomonadaceae	Sphingomonas
TF07_41	Tierra del Fuego 3	P	Gaultheria mucronata	0.989	Alphaproteobacteria	Rhizobiales	Xanthobacteraceae	Tardiphaga
YKI06Cs03	Kilpisjärvi	E	Huperzia selago	0.989943	Alphaproteobacteria	Rhizobiales	Beijerinckiaceae	Methylobacterium-Methylorubrum
WLKE02Ap04	Kevo	P	Huperzia selago	0.959591	Alphaproteobacteria	Rhizobiales	Beijerinckiaceae
HKI02Ap01	Kilpisjärvi	P	Oxyria digyna	0.990959	Alphaproteobacteria	Rhizobiales	Beijerinckiaceae	Methylobacterium-Methylorubrum
HEN06BP1	Endalen	P	Oxyria digyna	0.996432	Alphaproteobacteria	Sphingomonadales	Sphingomonadaceae	Sphingomonas
HEN06BP2	Endalen	P	Oxyria digyna	0.992968	Alphaproteobacteria	Sphingomonadales	Sphingomonadaceae	Sphingomonas
HSN106Cp01	Station Nord 1	P	Oxyria digyna	0.991174	Alphaproteobacteria	Sphingomonadales	Sphingomonadaceae	Sphingomonas
HSN306Bp01	Station Nord 3	P	Oxyria digyna	0.985827	Alphaproteobacteria	Sphingomonadales	Sphingomonadaceae	Sphingomonas
HSN306Bp03	Station Nord 3	P	Oxyria digyna	0.990042	Alphaproteobacteria	Sphingomonadales	Sphingomonadaceae	Sphingomonas
HKI02Ap04	Kilpisjärvi	P	Oxyria digyna	0.978819	Alphaproteobacteria	Sphingomonadales	Sphingomonadaceae
DSN106Cp03	Station Nord 1	P	Papaver radiatum	0.991011	Alphaproteobacteria	Sphingomonadales	Sphingomonadaceae	Sphingomonas
MKE02CP01	Northern Finland	P	Pinus sylvestris	0.992931	Alphaproteobacteria	Rhizobiales	Beijerinckiaceae	Methylobacterium-Methylorubrum
TF07_12	Tierra del Fuego 3	E	Plantago sp.	0.986937	Alphaproteobacteria	Sphingomonadales	Sphingomonadaceae	Sphingomonas
TF07_6	Tierra del Fuego 3	E	Plantago sp.	0.992776	Alphaproteobacteria	Sphingomonadales	Sphingomonadaceae	Sphingomonas
TF07_7	Tierra del Fuego 3	E	Plantago sp.	0.99409	Alphaproteobacteria	Sphingomonadales	Sphingomonadaceae	Sphingomonas
TF07_15	Tierra del Fuego 3	P	Plantago sp.	0.99018	Alphaproteobacteria	Sphingomonadales	Sphingomonadaceae	Sphingomonas
TF07_16	Tierra del Fuego 3	P	Plantago sp.	0.987399	Alphaproteobacteria	Sphingomonadales	Sphingomonadaceae	Sphingomonas
WQKE02Ap01	Kevo	P	Polytrichum sp.	0.991065	Alphaproteobacteria	Rhizobiales	Beijerinckiaceae	Methylobacterium-Methylorubrum
GSN106Dp01	Station Nord 1	P	Salix arctica	0.995326	Alphaproteobacteria	Sphingomonadales	Sphingomonadaceae	Sphingomonas
WGKI06Cp01	Kilpisjärvi	P	Salix sp.	0.994285	Alphaproteobacteria	Sphingomonadales	Sphingomonadaceae	Sphingomonas
OSN106Bs01	Station Nord 1	E	Saxifraga cernua	0.973576	Alphaproteobacteria	Sphingomonadales	Sphingomonadaceae
OSN306Ap01	Station Nord 3	P	Saxifraga cernua	0.978847	Alphaproteobacteria	Sphingomonadales	Sphingomonadaceae
RSN306As01	Station Nord 3	E	Saxifraga cespitosa	0.983035	Alphaproteobacteria	Sphingomonadales	Sphingomonadaceae
SSN106Ap02	Station Nord 1	P	Saxifraga oppositifolia	0.992464	Alphaproteobacteria	Rhizobiales	Rhizobiaceae	Aureimonas
SSN306As01	Station Nord 3	E	Saxifraga oppositifolia	0.983885	Alphaproteobacteria	Rhizobiales	Rhizobiaceae	Aureimonas
SEN06Bp04	Endalen	P	Saxifraga oppositifolia	0.994381	Alphaproteobacteria	Rhizobiales	Beijerinckiaceae	Methylobacterium-Methylorubrum
SKI02Cp09	Kilpisjärvi	P	Saxifraga oppositifolia	0.989924	Alphaproteobacteria	Rhizobiales	Beijerinckiaceae	Methylobacterium-Methylorubrum
SEN06AP1	Endalen	P	Saxifraga oppositifolia	0.993019	Alphaproteobacteria	Sphingomonadales	Sphingomonadaceae	Sphingomonas
SEN06BP1	Endalen	P	Saxifraga oppositifolia	0.992344	Alphaproteobacteria	Sphingomonadales	Sphingomonadaceae	Sphingomonas
SKI02As03	Kilpisjärvi	E	Saxifraga oppositifolia	0.994952	Alphaproteobacteria	Sphingomonadales	Sphingomonadaceae	Sphingomonas
SKI02Ap11	Kilpisjärvi	P	Saxifraga oppositifolia	0.98946	Alphaproteobacteria	Sphingomonadales	Sphingomonadaceae
SKI02Cp10	Kilpisjärvi	P	Saxifraga oppositifolia	0.993176	Alphaproteobacteria	Sphingomonadales	Sphingomonadaceae	Sphingomonas
SLY06As02	Longyearbyen	E	Saxifraga oppositifolia	0.986928	Alphaproteobacteria	Sphingomonadales	Sphingomonadaceae	Sphingomonas
SLY06As03	Longyearbyen	E	Saxifraga oppositifolia	0.988686	Alphaproteobacteria	Sphingomonadales	Sphingomonadaceae	Sphingomonas
SLY06Bp01	Longyearbyen	P	Saxifraga oppositifolia	0.990245	Alphaproteobacteria	Sphingomonadales	Sphingomonadaceae	Sphingomonas
SSN106Ap04	Station Nord 1	P	Saxifraga oppositifolia	0.99418	Alphaproteobacteria	Sphingomonadales	Sphingomonadaceae	Sphingomonas
SSN206As01	Station Nord 2	E	Saxifraga oppositifolia	0.995055	Alphaproteobacteria	Sphingomonadales	Sphingomonadaceae	Sphingomonas
SSN306BP01	Station Nord 3	P	Saxifraga oppositifolia	0.995172	Alphaproteobacteria	Sphingomonadales	Sphingomonadaceae	Sphingomonas
SSN306BP02	Station Nord 3	P	Saxifraga oppositifolia	0.99067	Alphaproteobacteria	Sphingomonadales	Sphingomonadaceae	Sphingomonas
SSN306Bp04	Station Nord 3	P	Saxifraga oppositifolia	0.989501	Alphaproteobacteria	Sphingomonadales	Sphingomonadaceae	Sphingomonas
SLY06Ap01	Longyearbyen	P	Saxifraga oppositifolia	0.965523	Alphaproteobacteria	Sphingomonadales	Sphingomonadaceae
VUT05As07	Utsjoki	E	Vaccinium myrtillus	0.98969	Alphaproteobacteria	Sphingomonadales	Sphingomonadaceae	Sphingomonas
VUT02Ap02	Utsjoki	P	Vaccinium myrtillus	0.990051	Alphaproteobacteria	Sphingomonadales	Sphingomonadaceae	Sphingomonas
VUT03Bp04	Utsjoki	P	Vaccinium myrtillus	0.974939	Alphaproteobacteria	Rhizobiales	Beijerinckiaceae
VUT03Cp07	Utsjoki	P	Vaccinium myrtillus	0.977309	Alphaproteobacteria	Rhizobiales	Beijerinckiaceae
PKE02Bs01	Northern Finland	E	Vaccinium vitis-idaea	0.986201	Alphaproteobacteria	Rhizobiales	Beijerinckiaceae	Methylobacterium-Methylorubrum
PKE02Ap01	Northern Finland	P	Vaccinium vitis-idaea	0.989132	Alphaproteobacteria	Rhizobiales	Beijerinckiaceae	Methylobacterium-Methylorubrum
